# Supplementary material for: Regulation Mechanisms of the Glutamate Transporter in the Response of Pacific Oyster upon High-Temperature Stress
Source: Int J Mol Sci. 2024 Oct 22;25(21):11342. doi: 10.3390/ijms252111342 (PMC11545548; doi:10.3390/ijms252111342)
Supplement: Supplementary file 1 [file ijms-25-11342-s001.zip]

Archive with 1 entries (1 files):
- ijms-3246609-supplementary.pdf
